# Supplementary material for: Finding invisible quantitative trait loci with missing data
Source: Plant Biotechnol J. 2018 May 28;16(12):2102–12. doi: 10.1111/pbi.12942 (PMC6230954; doi:10.1111/pbi.12942)
Supplement: Supplementary file 4 — Table S1. Mean genomic distances and haploblock numbers between SNP markers and between SNP and SNaP markers, respectively. Table S2. Summary of SNP‐trait associations with a −log10(P‐value) ≥3. Table S3. Summary of SNP‐ and SNaP‐trait associations with a −log10(P‐value) ≥3. Table S4. Common QTL regions with literature. Table S5. Information on PCR primer sequences, reaction setups and cycling conditions. [file PBI-16-2102-s001.xlsx]

## Sheet: S1
Table S1 Mean genomic distances and Haploblocks numbers between SNPs, and SNP and SNaP markers
Chromosome	No. SNPs	No. SNaPs	No. SNPs and SNaPs	Length Chromosome (bp)	Average distance between SNPs (bp)	Average distance between SNPs and SNaPs (bp)	Decrease in average distance (%)		No. Haploblocks (SNPs)	No. Haploblocks (SNPs and SNaPs)	Increase in number of haplobloks after adding SNaPs (%)
A01	838	186	1024	22994078	27439	22455	18		98	121	19.0083
A02	691	121	812	24751607	35820	30482	15		102	120	15
A03	1226	95	1321	29734314	24253	22509	7		195	211	7.58294
A04	889	87	976	19102047	21487	19572	9		104	122	14.7541
A05	871	110	981	23023765	26434	23470	11		123	141	12.766
A06	913	87	1000	24387671	26712	24388	9		125	142	11.9718
A07	996	107	1103	24005200	24102	21764	10		135	156	13.4615
A08	635	71	706	18934510	29818	26819	10		83	98	15.3061
A09	813	96	909	33464421	41162	36815	11		94	106	11.3208
A10	878	109	987	17379830	19795	17609	11		99	113	12.3894
Average A					27702	24588	11		115.8	133	12.9323
C01	992	1021	2013	38257288	38566	19005	51		103	250	58.8
C02	1211	629	1840	46139687	38100	25076	34		81	175	53.7143
C03	1599	283	1882	60528122	37854	32162	15		175	215	18.6047
C04	1474	180	1654	48892705	33170	29560	11		125	139	10.0719
C05	660	40	700	42909669	65015	61300	6		79	86	8.13953
C06	828	91	919	37064142	44763	40331	10		103	117	11.9658
C07	1085	96	1181	44707594	41205	37856	8		117	124	5.64516
C08	898	156	1054	38305372	42656	36343	15		93	103	9.70874
C09	571	62	633	48401851	84767	76464	10		73	75	2.66667
Average C					47344	39788	16		105.444	142.667	26.0903
B. napus Genome-wide					37523	32188	14		110.895	137.579	19.3956
									* Using Confidence intervals method (Gabriel et al ,2002)

## Sheet: S2
Table S2. Genome-wide association mapping summary for SNP-trait associations with a -log10(p-value) ≥ 3
ONLY SNP markers												QTL regions
Trait	Unit	Marker Name	Chromosome	Position	Major allele	Minor allele	# lines	p-value	-log10 (p-value)	Phenotypic variation explaned by Marker (% )		Chromosome	Peak SNP name	Peak marker position (bp)	Start marker name	Start marker position (bp)	Stop marker name	Stop marker position (bp)	Size (bp)
Blackleg resistance FR field	G2 index	Bn-A01-p6111016	A01	5594600	A	G	182	0.000445406	3.35124	6.41153		A01	Bn-A01-p6111016	5594600	Bn-A01-p6038249	5522201	Bn-A01-p6158889	5644857	122656
		Bn-scaff_25149_1-p45585	C01	4222744	T	C	195	0.000367202	3.43509	6.17044		C01	Bn-scaff_25149_1-p45585	4222744	Bn-scaff_15838_5-p1215697	4037869	Bn-scaff_25149_1-p55218	4229274	191405
		Bn-scaff_17731_1-p1054055	C01	7306865	G	A	195	0.00062489	3.2042	5.71583		C01	Bn-scaff_17731_1-p1054055	7306865	Bn-scaff_17731_1-p979512	7260158	Bn-scaff_16128_2-p29226	9059997	1799839
		Bn-scaff_16128_2-p130369	C01	8940275	G	T	188	0.000527579	3.27771	6.06799		C01	Bn-scaff_16128_2-p130369	8940275
		Bn-scaff_17369_1-p1208179	C01	11202985	C	T	195	0.00045471	3.34227	5.98793		C01	Bn-scaff_17369_1-p1208179	11202985	Bn-scaff_17592_1-p725692	11105220	Bn-scaff_17369_1-p917192	11408249	303029
		Bn-scaff_17369_1-p981159	C01	11352321	A	C	191	0.000771842	3.11247	5.64519		C01	Bn-scaff_17369_1-p981159	11352321
		Bn-scaff_15712_2-p365609	C02	38530545	A	G	186	0.000587662	3.23087	6.03359		C02	Bn-scaff_15712_2-p365609	38530545	Bn-scaff_15712_6-p1118862	37926806	Bn-scaff_16209_1-p117145	40003992	2077186
		Bn-scaff_22144_1-p237543	C02	39821446	C	T	183	0.000853838	3.06862	5.78824		C02	Bn-scaff_22144_1-p237543	39821446
		Bn-scaff_17831_1-p57261	C02	40115047	G	A	185	0.000449514	3.34726	6.30484		C02	Bn-scaff_17831_1-p57261	40115047
		Bn-scaff_15838_1-p103112	C04	82476	G	A	185	0.000749324	3.12533	5.84615		C04	Bn-scaff_15838_1-p103112	82476
		Bn-scaff_21925_1-p88165	C04	1713882	A	G	190	7.88e-05	4.10347	7.65663		C04	Bn-scaff_21925_1-p88165	1713882	Bn-scaff_21925_1-p86211	1711630	Bn-scaff_21925_1-p107332	1741975	30345
		Bn-scaff_16534_1-p92175	C04	3581177	A	G	193	0.000194275	3.71158	6.77727		C04	Bn-scaff_16534_1-p92175	3581177	Bn-scaff_16534_1-p92175	3581177	Bn-scaff_16534_1-p149961	3639191	58014
Blackleg resistance DE field	G2 index	Bn-A01-p3323476	A01	3000071	G	T	181	0.000525456	3.27946	6.29405		A01	Bn-A01-p3323476	3000071	Bn-A01-p3226309	2920701	Bn-A01-p3859610	3482460	561759
		Bn-A01-p3597929	A01	3265151	G	A	182	0.000527457	3.27781	6.25781		A01	Bn-A01-p3597929	3265151
		Bn-A01-p3598515	A01	3265734	A	G	181	0.000720122	3.14259	6.00545		A01	Bn-A01-p3598515	3265734
		Bn-A01-p3598533	A01	3265754	C	T	182	0.000527457	3.27781	6.25781		A01	Bn-A01-p3598533	3265754
		Bn-A01-p5485980	A01	5047390	C	T	184	0.000714314	3.14611	5.91963		A01	Bn-A01-p5485980	5047390	Bn-A01-p5480514	5042605	Bn-A01-p5777117	5245849	203244
		Bn-A01-p5658004	A01	5165864	T	C	184	0.00052758	3.27771	6.19309		A01	Bn-A01-p5658004	5165864
		Bn-A01-p5715141	A01	5217409	G	A	194	0.000169459	3.77094	6.86061		A01	Bn-A01-p5715141	5217409
		Bn-A01-p6158889	A01	5644857	T	C	190	0.000415024	3.38193	6.21725		A01	Bn-A01-p6158889	5644857	Bn-A01-p6038249	5522201	Bn-A01-p6390236	5851108	328907
		Bn-A01-p6388431	A01	5849312	C	T	188	0.000570704	3.24359	5.9985		A01	Bn-A01-p6388431	5849312
		Bn-A01-p6774097	A01	6193511	G	A	187	0.000173013	3.76192	7.08355		A01	Bn-A01-p6774097	6193511	Bn-A06-p6624071	6019306	Bn-A06-p7314403	6807433	788127
		Bn-A01-p6854917	A01	6267308	A	C	188	0.000531992	3.27409	6.06063		A01	Bn-A01-p6854917	6267308
		Bn-A01-p7137897	A01	6517959	A	G	193	0.000112298	3.94963	7.24454		A01	Bn-A01-p7137897	6517959
		Bn-A01-p7383179	A01	6747607	T	C	178	0.00066245	3.17885	6.17924		A01	Bn-A01-p7383179	6747607
		Bn-A01-p7385409	A01	6751740	A	C	178	0.000617265	3.20953	6.24493		A01	Bn-A01-p7385409	6751740
		Bn-A01-p7406041	A01	6753946	A	G	178	0.00066245	3.17885	6.17924		A01	Bn-A01-p7406041	6753946
		Bn-A01-p7926287	A01	7102642	C	T	191	0.000346775	3.45995	6.34252		A01	Bn-A01-p7926287	7102642	Bn-A01-p7573871	6916159	Bn-A01-p7974551	7156914	240755
		Bn-A04-p1938332	A04	2039342	G	A	196	0.000410484	3.3867	6.04592		A04	Bn-A04-p1938332	2039342	Bn-A04-p1971842	2008558	Bn-A04-p2342131	2059030	50472
		Bn-A10-p7454604	A05	14454602	C	T	196	0.000308081	3.51134	6.28953		A05	Bn-A10-p7454604	14454602	Bn-A10-p7454604	14454602	Bn-A10-p7454278	14454928	326
		Bn-A06-p24705718	A06	23605061	C	T	184	0.000676305	3.16986	5.96904		A06	Bn-A06-p24705718	23605061	Bn-A06-p24508464	23452634	Bn-A06-p24705718	23605061	152427
		Bn-A10-p2074000	A10	1640664	A	G	195	0.000195403	3.70907	6.70685		A10	Bn-A10-p2074000	1640664	Bn-A10-p2074000	1640664	Bn-A02-p23925334	1889429	248765
		Bn-A10-p2048923	A10	1671040	A	C	196	0.000158453	3.8001	6.85123		A10	Bn-A10-p2048923	1671040
		Bn-A10-p5210238	A10	4798753	G	T	196	0.000336358	3.4732	6.21505		A10	Bn-A10-p5210238	4798753	Bn-A10-p4922362	3131494	Bn-A10-p5730775	5365325	2233831
		Bn-A10-p5210325	A10	4798840	G	T	195	0.000334441	3.47568	6.25012		A10	Bn-A10-p5210325	4798840
		Bn-A10-p5212114	A10	4801762	A	G	196	0.000336358	3.4732	6.21505		A10	Bn-A10-p5212114	4801762
		Bn-A10-p5213281	A10	4802920	C	T	196	0.000564781	3.24812	5.7743		A10	Bn-A10-p5213281	4802920
		Bn-A10-p5219089	A10	4806371	C	A	196	0.000336358	3.4732	6.21505		A10	Bn-A10-p5219089	4806371
		Bn-A10-p5224680	A10	4813755	C	T	196	0.000690762	3.16067	5.60251		A10	Bn-A10-p5224680	4813755
		Bn-A10-p5225094	A10	4814169	C	T	195	0.000334441	3.47568	6.25012		A10	Bn-A10-p5225094	4814169
		Bn-A10-p5236071	A10	4822722	C	T	196	0.000336358	3.4732	6.21505		A10	Bn-A10-p5236071	4822722
		Bn-A10-p5299784	A10	4878038	A	G	196	0.000336358	3.4732	6.21505		A10	Bn-A10-p5299784	4878038
		Bn-A10-p5670945	A10	5315380	G	A	196	0.000564781	3.24812	5.7743		A10	Bn-A10-p5670945	5315380	Bn-A10-p6166631	5785302	Bn-A10-p3605582	6783123	997821
		Bn-A10-p5673588	A10	5318036	A	G	196	0.000336358	3.4732	6.21505		A10	Bn-A10-p5673588	5318036
		Bn-A10-p5675953	A10	5320398	T	C	192	0.000164508	3.78381	6.95325		A10	Bn-A10-p5675953	5320398
		Bn-A10-p5679914	A10	5324730	G	A	195	0.000334441	3.47568	6.25012		A10	Bn-A10-p5679914	5324730
		Bn-A01-p18676639	A10	5833313	A	G	196	0.000336358	3.4732	6.21505		A10	Bn-A01-p18676639	5833313
		Bn-A01-p18692686	A10	5866613	C	T	196	0.000336358	3.4732	6.21505		A10	Bn-A01-p18692686	5866613
		Bn-A01-p18703183	A10	5875687	G	A	196	0.000336358	3.4732	6.21505		A10	Bn-A01-p18703183	5875687
		Bn-A01-p18704205	A10	5876709	A	C	196	0.000336358	3.4732	6.21505		A10	Bn-A01-p18704205	5876709
		Bn-A01-p18704834	A10	5877344	C	T	196	0.000336358	3.4732	6.21505		A10	Bn-A01-p18704834	5877344
		Bn-A01-p18715909	A10	5888702	C	A	196	0.000807547	3.09283	5.46906		A10	Bn-A01-p18715909	5888702
		Bn-A01-p18876940	A10	6075859	T	C	196	0.000336358	3.4732	6.21505		A10	Bn-A01-p18876940	6075859
		Bn-A01-p18882626	A10	6085460	T	C	196	0.000336358	3.4732	6.21505		A10	Bn-A01-p18882626	6085460
		Bn-A01-p18890238	A10	6093819	C	A	196	0.000336358	3.4732	6.21505		A10	Bn-A01-p18890238	6093819
		Bn-A01-p18894627	A10	6096984	T	C	196	0.000336358	3.4732	6.21505		A10	Bn-A01-p18894627	6096984
		Bn-A01-p18896245	A10	6098603	T	C	196	0.000336358	3.4732	6.21505		A10	Bn-A01-p18896245	6098603
		Bn-Scaffold000123-p262933	A10	7650763	G	T	196	0.000607858	3.2162	5.71162		A10	Bn-Scaffold000123-p262933	7650763	Bn-A10-p6460164	7259897	Bn-A10-p6541418	8141258	881361
		Bn-Scaffold000123-p94132	A10	7816444	C	A	195	0.000409235	3.38803	6.07795		A10	Bn-Scaffold000123-p94132	7816444
		Bn-Scaffold000123-p86645	A10	7824075	A	G	196	0.000336358	3.4732	6.21505		A10	Bn-Scaffold000123-p86645	7824075
		Bn-Scaffold000123-p86055	A10	7824682	G	A	196	0.000336358	3.4732	6.21505		A10	Bn-Scaffold000123-p86055	7824682
		Bn-scaff_19193_1-p399060	C01	5903709	G	C	190	0.000538694	3.26866	5.98906		C01	Bn-scaff_19193_1-p399060	5903709	Bn-scaff_19193_1-p832198	5495835	Bn-scaff_17731_1-p266916	6402950	907115
		Bn-scaff_16361_1-p1256412	C08	28737198	T	C	195	0.000867313	3.06182	5.4345		C08	Bn-scaff_16361_1-p1256412	28737198	Bn-scaff_16361_1-p1241043	28722647	Bn-scaff_16361_1-p1390712	28867302	144655
		Bn-scaff_16361_1-p1267335	C08	28749420	G	A	196	0.000630728	3.20016	5.68011		C08	Bn-scaff_16361_1-p1267335	28749420
SSR _ AUDPC_kws_field		Bn-A03-p18455020	A03	17448045	T	C	188	0.000821625	3.08533	5.67556		A03	Bn-A03-p18455020	17448045	Bn-A03-p17986611	16993753	Bn-A03-p18570046	17576928	583175
		Bn-A03-p23485055	A03	22043911	A	C	187	0.000610061	3.21463	5.96967		A03	Bn-A03-p23485055	22043911	Bn-A03-p23485055	22043911	Bn-A03-p23674889	22242711	198800
		Bn-A03-p23522509	A03	22072594	C	T	189	0.000801533	3.09608	5.66879		A03	Bn-A03-p23522509	22072594
		Bn-Scaffold002082-p84	A03	23871786	T	C	189	0.000417608	3.37923	6.24297		A03	Bn-Scaffold002082-p84	23871786	Bn-A03-p25423612	23801860	Bn-A03-p25734907	24129002	327142
		Bn-A03-p25640844	A03	24005639	T	G	188	0.000320337	3.49439	6.50803		A03	Bn-A03-p25640844	24005639
		Bn-scaff_17623_1-p1013115	C02	42483807	C	A	177	0.00078319	3.10613	6.05573		C02	Bn-scaff_17623_1-p1013115	42483807	Bn-scaff_15918_1-p196704	42155697	Bn-scaff_17623_1-p599063	42823176	667479
		Bn-scaff_17623_1-p966804	C02	42531518	C	A	180	0.00021304	3.67154	7.1526		C02	Bn-scaff_17623_1-p966804	42531518
		Bn-scaff_17623_1-p956003	C02	42538478	A	G	181	0.000396746	3.40149	6.55057		C02	Bn-scaff_17623_1-p956003	42538478
		Bn-scaff_17623_1-p701672	C02	42732986	T	C	179	0.000739293	3.13118	6.04486		C02	Bn-scaff_17623_1-p701672	42732986
		Bn-scaff_17623_1-p701501	C02	42733155	T	C	181	0.000158244	3.80067	7.38417		C02	Bn-scaff_17623_1-p701501	42733155
		Bn-scaff_17623_1-p697243	C02	42735522	C	T	182	0.000196947	3.70565	7.14948		C02	Bn-scaff_17623_1-p697243	42735522
		Bn-scaff_17623_1-p697128	C02	42735637	T	C	183	0.000185878	3.73077	7.16459		C02	Bn-scaff_17623_1-p697128	42735637
		Bn-scaff_17623_1-p696488	C02	42736277	T	C	182	0.000143118	3.8443	7.43629		C02	Bn-scaff_17623_1-p696488	42736277
		Bn-scaff_17623_1-p688369	C02	42739302	C	T	182	0.0002288	3.64054	7.01443		C02	Bn-scaff_17623_1-p688369	42739302
		Bn-scaff_17996_1-p19906	C09	16598979	T	C	186	0.000892176	3.04955	5.65987		C09	Bn-scaff_17996_1-p19906	16598979	Bn-scaff_17996_1-p206180	16342658	Bn-scaff_20903_1-p264678	16874208	531550
SSR _ j7_kws_field		Bn-A01-p12454306	A01	10662641	A	G	191	0.000888484	3.05135	5.52203		A01	Bn-A01-p12454306	10662641	Bn-A01-p12454306	10662641	Bn-A01-p12456089	10666543	3902
		Bn-A03-p23086442	A03	21873195	A	C	186	0.00041134	3.3858	6.35178		A03	Bn-A03-p23086442	21873195
		Bn-A03-p23130971	A03	21917685	T	C	195	0.000750436	3.12469	5.55881		A03	Bn-A03-p23130971	21917685
		Bn-A03-p23485055	A03	22043911	A	C	193	0.000336557	3.47294	6.30601		A03	Bn-A03-p23485055	22043911	Bn-A03-p23485055	22043911	Bn-A03-p23674889	22242711	198800
		Bn-A03-p23503118	A03	22063721	A	G	192	0.000419152	3.37763	6.14727		A03	Bn-A03-p23503118	22063721
		Bn-A03-p23522509	A03	22072594	C	T	195	0.000278819	3.55468	6.40499		A03	Bn-A03-p23522509	22072594
		Bn-A03-p23552601	A03	22103526	C	T	194	0.000834071	3.0788	5.49499		A03	Bn-A03-p23552601	22103526
		Bn-Scaffold002082-p84	A03	23871786	T	C	195	0.000686931	3.16309	5.63467		A03	Bn-Scaffold002082-p84	23871786	Bn-A03-p25423612	23801860	Bn-A03-p25734907	24129002	327142
		Bn-A03-p25640844	A03	24005639	T	G	193	0.000894927	3.04821	5.4611		A03	Bn-A03-p25640844	24005639
		Bn-A03-p26311193	A03	24704912	A	C	195	0.00053353	3.27284	5.85121		A03	Bn-A03-p26311193	24704912	Bn-A03-p26195875	24539575	Bn-A03-p26478842	24876619	337044
		Bn-A03-p26437565	A03	24829502	T	C	195	0.000336418	3.47312	6.24509		A03	Bn-A03-p26437565	24829502
		Bn-A03-p26437680	A03	24829617	T	C	195	0.000952197	3.02127	5.35425		A03	Bn-A03-p26437680	24829617
		Bn-A04-p16368407	A04	16545884	C	T	186	0.000462203	3.33517	6.24791		A04	Bn-A04-p16368407	16545884	Bn-A04-p16137916	16333556	Bn-A04-p16558888	16716888	383332
		Bn-scaff_17731_1-p748522	C01	7032415	C	T	189	0.000833346	3.07917	5.63441		C01	Bn-scaff_17731_1-p748522	7032415	Bn-scaff_17731_1-p569486	6797976	Bn-scaff_17731_1-p755436	7033923	235947
		Bn-scaff_16069_1-p44991	C07	36379889	A	G	192	0.000764286	3.11674	5.62571		C07	Bn-scaff_16069_1-p44991	36379889	Bn-scaff_15705_3-p450433	36232961	Bn-scaff_16069_1-p310814	36665100	432139
		Bn-scaff_16069_1-p261409	C07	36573355	G	A	192	0.000908672	3.04159	5.47498		C07	Bn-scaff_16069_1-p261409	36573355
SSR _ j14_kws_field		Bn-A02-p1259929	A02	120959	T	C	191	0.000900166	3.04568	5.51059		A02	Bn-A02-p1259929	120959	Bn-A02-p1259929	120959	Bn-A02-p1235480	145473	24514
		Bn-scaff_17996_1-p19906	C09	16598979	T	C	192	0.000349107	3.45704	6.30546		C09	Bn-scaff_18100_1-p1283175	14757838	Bn-scaff_18100_1-p1241201	14701690	Bn-scaff_18100_1-p1283175	14757838	56148
		Bn-scaff_15650_1-p721029	C09	17310191	T	C	189	0.000487374	3.31214	6.10723		C09	Bn-scaff_17996_1-p46758	16558659	Bn-scaff_17996_1-p206180	16342658	Bn-scaff_20903_1-p264678	16874208	531550
		Bn-scaff_17996_1-p40095	C09	16568104	A	G	194	0.000527728	3.27759	5.88929		C09	Bn-scaff_17996_1-p41497	16566696
		Bn-scaff_18100_1-p1283175	C09	14757838	T	G	193	0.000562291	3.25004	5.86349		C09	Bn-scaff_17996_1-p40618	16567581
		Bn-scaff_17996_1-p40618	C09	16567581	A	G	194	0.000648979	3.18777	5.71132		C09	Bn-scaff_17996_1-p40095	16568104
		Bn-scaff_17996_1-p46758	C09	16558659	C	A	193	0.000683222	3.16544	5.695		C09	Bn-scaff_17996_1-p19906	16598979
		Bn-scaff_17996_1-p41497	C09	16566696	A	G	193	0.000903189	3.04422	5.45313		C09	Bn-scaff_15650_1-p721029	17310191	Bn-scaff_15650_1-p886508	17122238	Bn-scaff_23293_1-p144356	18228917	1106679
		Bn-scaff_23293_1-p214324	C09	18152052	C	T	191	0.000926716	3.03305	5.48513		C09	Bn-scaff_23293_1-p214324	18152052
SSR _ j21_kws_field		Bn-scaff_17623_1-p966804	C02	42531518	C	A	180	0.000711185	3.14802	6.04867		C02	Bn-scaff_17623_1-p966804	42531518	Bn-scaff_15918_1-p196704	42155697	Bn-scaff_17623_1-p599063	42823176	667479
		Bn-scaff_17623_1-p701501	C02	42733155	T	C	181	0.000488377	3.31125	6.36093		C02	Bn-scaff_17623_1-p701501	42733155
		Bn-scaff_17623_1-p697243	C02	42735522	C	T	182	0.000626337	3.20319	6.10134		C02	Bn-scaff_17623_1-p697243	42735522
		Bn-scaff_17623_1-p697128	C02	42735637	T	C	183	0.000551539	3.25842	6.18496		C02	Bn-scaff_17623_1-p697128	42735637
		Bn-scaff_17623_1-p696488	C02	42736277	T	C	182	0.000422264	3.37442	6.45998		C02	Bn-scaff_17623_1-p696488	42736277
		Bn-scaff_17623_1-p688369	C02	42739302	C	T	182	0.000625448	3.20381	6.10263		C02	Bn-scaff_17623_1-p688369	42739302
		Bn-scaff_21925_1-p100373	C04	1717506	G	A	174	0.000795285	3.09948	6.14028		C04	Bn-scaff_21925_1-p100373	1717506	Bn-scaff_21925_1-p86211	1711630	Bn-scaff_21925_1-p107332	1741975	30345

## Sheet: S3
Table S3 Genome-wide association mapping summary for SNP and SNaP-trait associations with a -log10(p-value) ≥ 3
SNP+SNaP markers												QTL regions
Trait	Unit	Marker Name	Chromosome	Position	Major allele	Minor allele	# lines	p-value	-log10 (p-value)	Phenotypic variation explaned by Marker (% )		Chromosome	Peak SNP name	Peak marker position (bp)	Start marker name	Start marker position (bp)	Stop marker name	Stop marker position (bp)	Size (bp)
Blackleg resistance FR field	G2 index	Bn-A01-p6111016	A01	5594600	A	G	186	0.000824839	3.08363	5.73		A01	Bn-A01-p6111016	5594600	Bn-A01-p6038249	5522201	Bn-A01-p6111016	5594600	72399
		Bn-A02-p23897014	A02	22129176	G	A	197	0.000576815	3.23896	5.73		A02	Bn-A02-p23897014	22129176	Bn-A02-p23708117	21917441	Bn-A02-p23897014	22129176	211735
		Bn-A04-p4332836	A04	4449944	A	B	200	0.00035429	3.45064	6.05		A04	Bn-A04-p4332836	4449944	Bn-A04-p4224646	4305710	Bn-A04-p4350555	4474672	168962
		Bn-A05-p22913147	A05	21029173	A	B	200	0.000769219	3.11395	5.41		A05	Bn-A05-p22913147	21029173	Bn-A05-p22913147	21029173	Bn-A05-p22969550	21077004	47831
		Bn-A02-p23280472	A05	21444313	A	B	200	0.000769219	3.11395	5.41		A05	Bn-A02-p23280472	21444313	Bn-A02-p23280472	21444313	Bn-A05-p23314738	21873211	428898
		Bn-A02-p23237139	A05	21483152	A	B	200	0.000769219	3.11395	5.41		A05	Bn-A02-p23237139	21483152
		Bn-A07-p18973385	A07	20786984	A	B	200	0.000846595	3.07232	5.32		A07	Bn-A07-p18973385	20786984	Bn-A07-p15064528	16943857	Bn-A07-p19166676	20962470	4018613
		Bn-A01-p26968952	A09	799288	A	C	185	0.000946794	3.02374	5.64		A09	Bn-A01-p26968952	799288	Bn-A01-p27029254	719773	Bn-A01-p26956455	807769	87996
		Bn-A10-p5224680	A10	4813755	C	T	200	0.000778253	3.10888	5.4		A10	Bn-A10-p5224680	4813755	Bn-A10-p5127309	4685785	Bn-A10-p5730775	5365325	679540
		Bn-scaff_25149_1-p45585	C01	4222744	T	C	199	0.000607505	3.21645	5.63		C01	Bn-scaff_25149_1-p45585	4222744	Bn-scaff_15838_5-p1221294	4044223	Bn-scaff_17978_1-p23142	4294617	250394
		Bn-scaff_19193_1-p1267568	C01	5036287	A	B	200	0.000289887	3.53777	6.22		C01	Bn-scaff_19193_1-p1267568	5036287	Bn-scaff_17978_1-p225133	4484762	Bn-scaff_19193_1-p1215303	5094548	609786
		Bn-scaff_17731_1-p1054055	C01	7306865	G	A	199	0.000951754	3.02148	5.25		C01	Bn-scaff_17731_1-p1054055	7306865	Bn-scaff_17731_1-p979512	7260158	Bn-scaff_17827_1-p20213	7322794	62636
		Bn-scaff_16128_1-p471514	C01	8619160	T	C	194	0.000451932	3.34493	6.02		C01	Bn-scaff_16128_1-p471514	8619160	Bn-scaff_17827_1-p953712	7857305	Bn-scaff_20638_1-p116303	9192645	1335340
		Bn-scaff_16128_2-p150911	C01	8913768	A	B	200	0.000221833	3.65397	6.44		C01	Bn-scaff_16128_2-p150911	8913768
		Bn-scaff_16128_2-p130369	C01	8940275	G	T	190	0.000200864	3.6971	6.85		C01	Bn-scaff_16128_2-p130369	8940275
		Bn-scaff_16128_2-p33988	C01	9046827	A	B	200	0.000124468	3.90494	6.92		C01	Bn-scaff_16128_2-p33988	9046827
		Bn-scaff_16128_2-p29287	C01	9060036	A	B	200	0.000191306	3.71827	6.57		C01	Bn-scaff_16128_2-p29287	9060036
		Bn-scaff_17369_1-p1208179	C01	11202985	C	T	198	0.000397787	3.40035	6.01		C01	Bn-scaff_17369_1-p1208179	11202985	Bn-scaff_17369_1-p1244703	11167137	Bn-scaff_17369_1-p954386	11382201	215064
		Bn-scaff_17369_1-p1055232	C01	11284728	A	B	200	0.000681988	3.16622	5.51		C01	Bn-scaff_17369_1-p1055232	11284728
		Bn-scaff_17369_1-p1054771	C01	11285288	A	B	200	0.000676591	3.16967	5.51		C01	Bn-scaff_17369_1-p1054771	11285288
		Bn-scaff_17369_1-p981159	C01	11352321	A	C	193	0.000245137	3.61059	6.58		C01	Bn-scaff_17369_1-p981159	11352321
		Bn-scaff_15803_1-p574757	C01	15066881	A	B	200	0.000537956	3.26925	5.7		C01	Bn-scaff_15803_1-p574757	15066881	Bn-scaff_15803_1-p695224	14916867	Bn-scaff_17203_1-p318274	15516363	599496
		Bn-scaff_22933_1-p110027	C04	760	A	B	200	8.03e-06	5.0955	9.15		C04	Bn-scaff_22933_1-p110027	760	Bn-scaff_22933_1-p110027	760	Bn-scaff_22933_1-p76584	34000	33240
		Bn-scaff_22933_1-p95702	C04	15087	A	B	200	6.21e-06	5.20706	9.35		C04	Bn-scaff_22933_1-p95702	15087
		Bn-scaff_22933_1-p76584	C04	34099	A	B	200	8.03e-06	5.0955	9.15		C04	Bn-scaff_22933_1-p76584	34000
		Bn-scaff_17712_1-p78048	C04	233303	A	B	200	0.00025547	3.59266	6.33		C04	Bn-scaff_17712_1-p78048	233303	Bn-scaff_17712_1-p78048	233303	Bn-scaff_15832_1-p52737	378586	145283
		Bn-scaff_17712_1-p59419	C04	250697	A	B	200	6.21e-06	5.20691	9.35		C04	Bn-scaff_17712_1-p59419	250697
		Bn-scaff_15832_1-p52737	C04	378586	A	B	200	6.21e-06	5.20691	9.35		C04	Bn-scaff_15832_1-p52737	378586
		Bn-scaff_24859_1-p44428	C04	818659	A	B	200	0.000172399	3.76347	6.65		C04	Bn-scaff_24859_1-p44428	818659	Bn-scaff_16935_1-p163071	549595	Bn-scaff_16027_1-p357232	1246005	696410
		Bn-scaff_21925_1-p88165	C04	1713882	A	G	193	0.00018824	3.72529	6.8		C04	Bn-scaff_21925_1-p88165	1713882	Bn-scaff_21925_1-p86211	1711630	Bn-scaff_28382_1-p10214	1959912	248282
		Bn-scaff_16864_1-p22602	C04	1891802	A	B	200	0.000125565	3.90113	6.91		C04	Bn-scaff_16864_1-p22602	1891802
		Bn-scaff_28382_1-p39187	C04	1995058	A	B	200	0.000124007	3.90655	6.92		C04	Bn-scaff_28382_1-p39187	1995058	Bn-scaff_28382_1-p39187	1995058	Bn-scaff_28382_1-p93626	2057057	61999
		Bn-scaff_28382_1-p93626	C04	2057057	A	B	200	1.58e-05	4.80134	8.6		C04	Bn-scaff_28382_1-p93626	2057057
		Bn-scaff_28277_1-p5229	C04	3070003	A	B	200	5.42e-05	4.266	7.6		C04	Bn-scaff_28277_1-p5229	3070003	Bn-scaff_16214_1-p347223	2498582	Bn-scaff_16534_1-p551394	3177912	679330
		Bn-scaff_16534_1-p679107	C04	3245336	A	B	200	0.000268816	3.57054	6.28		C04	Bn-scaff_16534_1-p679107	3245336	Bn-scaff_16534_1-p666334	3231534	Bn-scaff_16534_1-p1255498	3849060	617526
		Bn-scaff_16534_1-p92175	C04	3581177	A	G	197	0.000156248	3.80619	6.83		C04	Bn-scaff_16534_1-p92175	3581177
		Bn-scaff_16534_1-p1183510	C04	3797469	A	B	200	0.000446579	3.3501	5.86		C04	Bn-scaff_16534_1-p1183510	3797469
		Bn-scaff_16389_1-p740326	C08	37386248	G	A	194	0.000174916	3.75717	6.83		C08	Bn-scaff_16389_1-p740326	37386248	Bn-scaff_16389_1-p776698	37348480	Bn-scaff_16389_1-p477538	37627659	279179
Blackleg resistance DE field		Bn-A01-p3323476	A01	3000071	G	T	184	0.000247433	3.60654	6.87274		A01	Bn-A01-p3323476	3000071	Bn-A01-p3226309	2920701	Bn-A01-p3859610	3482460	561759
		Bn-A01-p3597929	A01	3265151	G	A	184	9.98094e-05	4.00083	7.67997		A01	Bn-A01-p3597929	3265151
		Bn-A01-p3598515	A01	3265734	A	G	183	0.000107154	3.96999	7.65602		A01	Bn-A01-p3598515	3265734
		Bn-A01-p3598533	A01	3265754	C	T	185	0.000249811	3.60239	6.82925		A01	Bn-A01-p3598533	3265754
		Bn-Scaffold006869-p236	A01	3434505	A	G	193	0.000935846	3.0288	5.42231		A01	Bn-Scaffold006869-p236	3434505
		Bn-A01-p5485980	A01	5047390	C	T	187	0.000934559	3.02939	5.58957		A01	Bn-A01-p5485980	5047390	Bn-A01-p5480514	5042605	Bn-A01-p5777117	5245849	203244
		Bn-A01-p5658004	A01	5165864	T	C	188	0.000320185	3.4946	6.50845		A01	Bn-A01-p5658004	5165864
		Bn-A01-p5715141	A01	5217409	G	A	197	9.52429e-05	4.02117	7.24389		A01	Bn-A01-p5715141	5217409
		Bn-A01-p6158889	A01	5644857	T	C	193	0.000972371	3.01217	5.38908		A01	Bn-A01-p6158889	5644857	Bn-A01-p6038249	5522201	Bn-A01-p6390236	5851108	328907
		Bn-A01-p6774097	A01	6193511	G	A	191	0.000667644	3.17545	5.77195		A01	Bn-A01-p6774097	6193511	Bn-A06-p6624071	6019306	Bn-A06-p7314403	6807433	788127
		Bn-A01-p6854917	A01	6267308	A	C	188	0.000531992	3.27409	6.06063		A01	Bn-A01-p6854917	6267308
		Bn-A01-p7137897	A01	6517959	A	G	193	0.000112298	3.94963	7.24454		A01	Bn-A01-p7137897	6517959
		Bn-A01-p7383179	A01	6747607	T	C	178	0.00066245	3.17885	6.17924		A01	Bn-A01-p7383179	6747607
		Bn-A01-p7385409	A01	6751740	A	C	178	0.000617265	3.20953	6.24493		A01	Bn-A01-p7385409	6751740
		Bn-A01-p7406041	A01	6753946	A	G	178	0.00066245	3.17885	6.17924		A01	Bn-A01-p7406041	6753946
		Bn-A03-p373153	A03	342805	C	T	184	7.19871e-05	4.14275	7.96827		A03	Bn-A03-p373153	342805	Bn-A03-p12026	1899	Bn-A03-p560941	445877
		Bn-A03-p23711362	A03	22283835	G	T	200	0.000554477	3.25612	5.67966		A03	Bn-A03-p23711362	22283835	Bn-A03-p23485055	22043911	Bn-A03-p23984129	22625842	581931
		Bn-scaff_16069_1-p2142538	A03	22622172	A	C	198	0.000644343	3.19088	5.60735		A03	Bn-scaff_16069_1-p2142538	22622172
		Bn-A03-p24526574	A03	23035507	A	G	200	6.87687e-05	4.16261	7.40933		A03	Bn-A03-p24526574	23035507	Bn-A03-p24394796	22910598	Bn-A03-p24612593	23112617	202019
		Bn-A03-p25681343	A03	24048161	C	T	199	0.000729766	3.13682	5.47563		A03	Bn-A03-p25681343	24048161	Bn-A03-p25640844	24005639	Bn-A03-p25849463	24220643	215004
		Bn-A03-p25828479	A03	24207716	T	C	186	0.00020766	3.68265	6.95815		A03	Bn-A03-p25828479	24207716
		Bn-A03-p26560194	A03	24922931	A	G	200	0.000647732	3.1886	5.54946		A03	Bn-A03-p26560194	24922931	Bn-A03-p26510093	24908505	Bn-A03-p27255790	25485296	576791
		Bn-A03-p26798652	A03	25206365	G	A	183	0.000537297	3.26979	6.20865		A03	Bn-A03-p26798652	25206365
		Bn-A03-p30974143	A03	28807599	G	A	192	0.000313587	3.50364	6.39815		A03	Bn-A03-p30974143	28807599	Bn-A03-p30693412	28473979	Bn-A03-p31091148	28987752	513773
		Bn-A04-p1317446	A04	1075718	T	G	195	0.000242546	3.61521	6.52347		A04	Bn-A04-p1317446	1075718	Bn-A04-p1070815	817355	Bn-A04-p2439163	2126137	1308782
		Bn-A04-p1329352	A04	1093894	C	A	199	0.000577039	3.23879	5.67331		A04	Bn-A04-p1329352	1093894
		Bn-A04-p1329438	A04	1093980	C	T	200	0.000446856	3.34983	5.86012		A04	Bn-A04-p1329438	1093980
		Bn-A04-p1471982	A04	1222957	A	G	198	0.0009763	3.01042	5.25541		A04	Bn-A04-p1471982	1222957
		Bn-A04-p2010971	A04	1972553	C	T	199	0.000279763	3.55321	6.28029		A04	Bn-A04-p2010971	1972553
		Bn-A04-p1938332	A04	2039342	G	A	198	5.59512e-05	4.25219	7.64953		A04	Bn-A04-p1938332	2039342
		Bn-A04-p2342131	A04	2059030	T	C	198	0.000455293	3.34171	5.90061		A04	Bn-A04-p2342131	2059030
		Bn-A05-p7346478	A05	6771823	T	G	199	0.000804655	3.09439	5.39329		A05	Bn-A05-p7346478	6771823	Bn-A05-p7246705	6670899	Bn-A05-p7552614	7060765	389866
		Bn-A10-p7454604	A05	14454602	C	T	200	3.92947e-05	4.40567	7.86633		A05	Bn-A10-p7454604	14454602	Bn-A05-p17368155	14411607	Bn-A10-p7454278	14454928	43321
		Bn-A06-p301366	A06	260372	B	A	200	0.000429059	3.36748	5.89407		A06	Bn-A06-p301366	260372	Bn-A06-p195449	166840	Bn-A06-p301366	260372	93532
		Bn-A06-p24705718	A06	23605061	C	T	187	0.000912173	3.03992	5.61121		A06	Bn-A06-p24705718	23605061	Bn-A06-p24508464	23452634	Bn-A06-p25369364	23751341	298707
		Bn-A10-p3955901	A10	898748	G	A	200	0.000675825	3.17017	5.51388		A10	Bn-A10-p3955901	898748	Bn-A10-p4356450	474842	Bn-A10-p2431843	1441433	966591
		Bn-A10-p3806889	A10	1013427	T	C	199	0.000637567	3.19547	5.58938		A10	Bn-A10-p3806889	1013427
		Bn-A10-p2074000	A10	1640664	A	G	198	2.30833e-05	4.6367	8.37539		A10	Bn-A10-p2074000	1640664	Bn-A10-p2074000	1640664	Bn-A02-p23925334	1889429	248765
		Bn-A10-p2048923	A10	1671040	A	C	199	1.98186e-05	4.70293	8.46008		A10	Bn-A10-p2048923	1671040
		Bn-A10-p1010963	A10	2506053	G	A	185	0.000255691	3.59228	6.80854		A10	Bn-A10-p1010963	2506053
		Bn-A10-p326170	A10	3404908	A	B	200	0.000446586	3.35009	5.86063		A10	Bn-A10-p326170	3404908	Bn-A10-p4922362	3131494	Bn-A10-p5730775	5365325	2233831
		Bn-A04-p12634856	A10	4165298	A	G	198	0.000522813	3.28165	5.78395		A10	Bn-A04-p12634856	4165298
		Bn-Scaffold000211-p32515	A10	4208574	C	A	200	0.000620998	3.20691	5.58478		A10	Bn-Scaffold000211-p32515	4208574
		Bn-Scaffold000211-p65635	A10	4230540	C	A	198	0.000467155	3.33054	5.87892		A10	Bn-Scaffold000211-p65635	4230540
		Bn-A08-p3881526	A10	4347985	A	G	199	0.000145283	3.83778	6.826		A10	Bn-A08-p3881526	4347985
		Bn-A08-p3894164	A10	4358642	A	C	193	0.00012968	3.88713	7.12214		A10	Bn-A08-p3894164	4358642
		Bn-A10-p5210238	A10	4798753	G	T	199	9.84379e-05	4.00684	7.14837		A10	Bn-A10-p5210238	4798753
		Bn-A10-p5212114	A10	4801762	A	G	198	2.15522e-05	4.66651	8.43131		A10	Bn-A10-p5212114	4801762
		Bn-A10-p5213281	A10	4802920	C	T	200	0.000363367	3.43965	6.03276		A10	Bn-A10-p5213281	4802920
		Bn-A10-p5219089	A10	4806371	C	A	199	0.000116926	3.93209	7.006		A10	Bn-A10-p5219089	4806371
		Bn-A10-p5224680	A10	4813755	C	T	200	0.000479746	3.31899	5.80076		A10	Bn-A10-p5224680	4813755
		Bn-A10-p5225094	A10	4814169	C	T	199	0.000268412	3.5712	6.31489		A10	Bn-A10-p5225094	4814169
		Bn-A10-p5236071	A10	4822722	C	T	199	4.9459e-05	4.30575	7.71482		A10	Bn-A10-p5236071	4822722
		Bn-A10-p5250586	A10	4840317	C	T	185	0.000404671	3.3929	6.39889		A10	Bn-A10-p5250586	4840317
		Bn-A10-p5299784	A10	4878038	A	G	199	4.9459e-05	4.30575	7.71482		A10	Bn-A10-p5299784	4878038
		Bn-A10-p5670945	A10	5315380	G	A	199	7.45239e-05	4.1277	7.37797		A10	Bn-A10-p5670945	5315380
		Bn-A10-p5673588	A10	5318036	A	G	199	4.9459e-05	4.30575	7.71482		A10	Bn-A10-p5673588	5318036
		Bn-A10-p5675953	A10	5320398	T	C	195	0.00014088	3.85115	6.98362		A10	Bn-A10-p5675953	5320398
		Bn-A10-p5679914	A10	5324730	G	A	199	0.000268412	3.5712	6.31489		A10	Bn-A10-p5679914	5324730
		Bn-scaff_17910_1-p135864	A10	5749487	G	C	197	0.000602905	3.21975	5.69094		A10	Bn-scaff_17910_1-p135864	5749487	Bn-A10-p6166631	5785302	Bn-A10-p3605582	6783123	997821
		Bn-A01-p18676639	A10	5833313	A	G	199	4.9459e-05	4.30575	7.71482		A10	Bn-A01-p18676639	5833313
		Bn-A01-p18692686	A10	5866613	C	T	200	0.000266071	3.575	6.29229		A10	Bn-A01-p18692686	5866613
		Bn-A01-p18703183	A10	5875687	G	A	200	3.4793e-05	4.45851	7.96527		A10	Bn-A01-p18703183	5875687
		Bn-A01-p18704205	A10	5876709	A	C	199	0.000116926	3.93209	7.006		A10	Bn-A01-p18704205	5876709
		Bn-A01-p18704834	A10	5877344	C	T	200	3.4793e-05	4.45851	7.96527		A10	Bn-A01-p18704834	5877344
		Bn-A01-p18715909	A10	5888702	C	A	200	0.000147151	3.83224	6.78331		A10	Bn-A01-p18715909	5888702
		Bn-A01-p18876940	A10	6075859	T	C	200	0.000266071	3.575	6.29229		A10	Bn-A01-p18876940	6075859
		Bn-A01-p18882626	A10	6085460	T	C	200	0.000266071	3.575	6.29229		A10	Bn-A01-p18882626	6085460
		Bn-A01-p18890238	A10	6093819	C	A	200	3.4793e-05	4.45851	7.96527		A10	Bn-A01-p18890238	6093819
		Bn-A01-p18894627	A10	6096984	T	C	200	3.4793e-05	4.45851	7.96527		A10	Bn-A01-p18894627	6096984
		Bn-A01-p18896245	A10	6098603	T	C	199	0.000116926	3.93209	7.006		A10	Bn-A01-p18896245	6098603
		Bn-A10-p6270494	A10	7079635	T	C	196	0.000652864	3.18518	5.65068		A10	Bn-A10-p6270494	7079635	Bn-A10-p6228003	7053441	Bn-A10-p6457220	7258623	205182
		Bn-A10-p6418601	A10	7249550	T	C	200	0.00047825	3.32035	5.80338		A10	Bn-A10-p6418601	7249550
		Bn-A10-p6460164	A10	7259897	C	T	198	0.000123661	3.90777	6.99265		A10	Bn-A10-p6460164	7259897	Bn-A10-p6460164	7259897	Bn-A10-p7118112	8703408	1443511
		Bn-Scaffold000377-p12172	A10	7350207	T	C	188	6.34185e-05	4.19778	7.91976		A10	Bn-Scaffold000377-p12172	7350207
		Bn-Scaffold000224-p59593	A10	7376917	C	T	198	0.000209113	3.67962	6.55425		A10	Bn-Scaffold000224-p59593	7376917
		Bn-Scaffold000224-p57442	A10	7379059	T	C	198	0.000129161	3.88887	6.95643		A10	Bn-Scaffold000224-p57442	7379059
		Bn-Scaffold000224-p46377	A10	7382389	G	T	199	0.00042609	3.3705	5.92804		A10	Bn-Scaffold000224-p46377	7382389
		Bn-Scaffold000123-p522619	A10	7409651	C	T	200	0.000762851	3.11756	5.41228		A10	Bn-Scaffold000123-p522619	7409651
		Bn-Scaffold000123-p506124	A10	7420525	G	A	199	0.00042609	3.3705	5.92804		A10	Bn-Scaffold000123-p506124	7420525
		Bn-Scaffold000123-p476014	A10	7448704	G	A	199	0.00042609	3.3705	5.92804		A10	Bn-Scaffold000123-p476014	7448704
		Bn-Scaffold000123-p473669	A10	7451029	A	C	200	0.000762851	3.11756	5.41228		A10	Bn-Scaffold000123-p473669	7451029
		Bn-Scaffold000123-p472728	A10	7451972	G	T	199	0.00042609	3.3705	5.92804		A10	Bn-Scaffold000123-p472728	7451972
		Bn-Scaffold000123-p468876	A10	7455817	A	G	197	0.000726459	3.13879	5.53255		A10	Bn-Scaffold000123-p468876	7455817
		Bn-Scaffold000123-p440447	A10	7472118	T	G	200	0.000647686	3.18864	5.54952		A10	Bn-Scaffold000123-p440447	7472118
		Bn-Scaffold000123-p426180	A10	7478103	G	A	199	0.00016897	3.77219	6.70055		A10	Bn-Scaffold000123-p426180	7478103
		Bn-Scaffold000123-p425478	A10	7478803	G	A	199	0.00042609	3.3705	5.92804		A10	Bn-Scaffold000123-p425478	7478803
		Bn-Scaffold000123-p424773	A10	7479508	T	C	199	0.00042609	3.3705	5.92804		A10	Bn-Scaffold000123-p424773	7479508
		Bn-Scaffold000123-p407243	A10	7503002	C	A	200	0.000762851	3.11756	5.41228		A10	Bn-Scaffold000123-p407243	7503002
		Bn-Scaffold000123-p365986	A10	7544779	A	B	200	0.000446586	3.35009	5.86063		A10	Bn-Scaffold000123-p365986	7544779
		Bn-Scaffold000123-p277122	A10	7635424	A	G	198	0.00038794	3.41124	6.0355		A10	Bn-Scaffold000123-p277122	7635424
		Bn-Scaffold000123-p262933	A10	7650763	G	T	199	0.000122848	3.91063	6.96508		A10	Bn-Scaffold000123-p262933	7650763
		Bn-Scaffold000123-p254094	A10	7659689	A	C	199	0.000821649	3.08531	5.37566		A10	Bn-Scaffold000123-p254094	7659689
		Bn-Scaffold000123-p94132	A10	7816444	C	A	198	6.39385e-05	4.19424	7.53944		A10	Bn-Scaffold000123-p94132	7816444
		Bn-Scaffold000123-p86645	A10	7824075	A	G	200	0.000266071	3.575	6.29229		A10	Bn-Scaffold000123-p86645	7824075
		Bn-Scaffold000123-p86055	A10	7824682	G	A	199	4.9459e-05	4.30575	7.71482		A10	Bn-Scaffold000123-p86055	7824682
		Bn-A10-p6540548	A10	8140389	G	A	199	0.000346036	3.46088	6.10246		A10	Bn-A10-p6540548	8140389
		Bn-A10-p6541418	A10	8141258	T	C	200	0.00047825	3.32035	5.80338		A10	Bn-A10-p6541418	8141258
		Bn-A10-p6558564	A10	8170420	A	C	192	0.000253298	3.59637	6.58229		A10	Bn-A10-p6558564	8170420
		Bn-A10-p7118112	A10	8703408	C	A	199	0.00012109	3.91689	6.97702		A10	Bn-A10-p7118112	8703408
		Bn-A10-p8659651	A10	10076214	C	T	199	0.000104811	3.97959	7.09651		A10	Bn-A10-p8659651	10076214	Bn-A10-p7917510	9573408	Bn-A10-p9010950	10412059	838651
		Bn-A10-p8723171	A10	10123683	T	G	196	1.65265e-05	4.78182	8.72855		A10	Bn-A10-p8723171	10123683
		Bn-A10-p8953338	A10	10355252	C	T	199	0.000464606	3.33292	5.85542		A10	Bn-A10-p8953338	10355252
		Bn-A10-p8957186	A10	10360487	A	G	194	0.000206974	3.68409	6.69044		A10	Bn-A10-p8957186	10360487
		Bn-A10-p9802574	A10	11216127	G	A	200	0.000141389	3.84958	6.81632		A10	Bn-A10-p9802574	11216127	Bn-A10-p9747217	11146368	Bn-A10-p10423500	11813131	666763
		Bn-A10-p10026077	A10	11463180	T	G	181	0.000203136	3.69221	7.15857		A10	Bn-A10-p10026077	11463180
		Bn-scaff_19193_1-p875889	C01	5468650	C	T	199	0.000181799	3.74041	6.63969		C01	Bn-scaff_19193_1-p875889	5468650
		Bn-scaff_21313_1-p2300	C01	5769486	T	C	191	0.000832168	3.07979	5.57935		C01	Bn-scaff_21313_1-p2300	5769486	Bn-scaff_19193_1-p1189479	5127661	Bn-scaff_17731_1-p329031	6461413	1333752
		Bn-scaff_19193_1-p399060	C01	5903709	G	C	194	2.3959e-05	4.62053	8.5041		C01	Bn-scaff_19193_1-p399060	5903709
		Bn-scaff_17731_1-p259852	C01	6391157	A	C	191	0.000770028	3.11349	5.64725		C01	Bn-scaff_17731_1-p259852	6391157
		Bn-scaff_17731_1-p310463	C01	6442764	G	T	191	0.000414946	3.38201	6.18656		C01	Bn-scaff_17731_1-p310463	6442764
		Bn-scaff_17731_1-p312249	C01	6444548	C	T	190	0.000468912	3.32891	6.11051		C01	Bn-scaff_17731_1-p312249	6444548
		Bn-scaff_17731_1-p1008483	C01	7284612	C	T	192	0.000213552	3.6705	6.7292		C01	Bn-scaff_17731_1-p1008483	7284612	Bn-scaff_17731_1-p979512	7260158	Bn-scaff_20210_1-p346419	8083201	823043
		Bn-scaff_17827_1-p866851	C01	7683191	T	G	190	0.000857067	3.06699	5.58144		C01	Bn-scaff_17827_1-p866851	7683191
		Bn-scaff_17827_1-p953712	C01	7857305	A	C	182	0.000660828	3.17991	6.05247		C01	Bn-scaff_17827_1-p953712	7857305
		Bn-scaff_16361_1-p1256412	C08	28737198	T	C	198	5.60201e-05	4.25166	7.64852		C08	Bn-scaff_16361_1-p1256412	28737198	Bn-scaff_16361_1-p1241043	28722647	Bn-scaff_16361_1-p1380438	28850152	127505
		Bn-scaff_16361_1-p1267335	C08	28749420	G	A	200	0.000219959	3.65766	6.45039		C08	Bn-scaff_16361_1-p1267335	28749420
		Bn-scaff_16197_1-p3019951	C08	31268765	A	T	198	0.000395364	3.403	6.01953		C08	Bn-scaff_16197_1-p3019951	31268765	Bn-scaff_16197_1-p3026053	31262480	Bn-scaff_16197_1-p2958549	31316417	53937
		Bn-scaff_16197_1-p3019762	C08	31268954	A	T	190	0.000987366	3.00552	5.4569		C08	Bn-scaff_16197_1-p3019762	31268954
		Bn-scaff_18100_1-p512750	C09	14150066	A	C	197	0.000957611	3.01881	5.29741		C09	Bn-scaff_18100_1-p512750	14150066	Bn-scaff_18100_1-p512750	14150066	Bn-scaff_18100_1-p541042	14175592	25526
SSR _ AUDPC_kws_field		Bn-A03-p23485055	A03	22043911	A	C	191	0.000591154	3.2283	5.87819		A03	Bn-A03-p23485055	22043911	Bn-A03-p23485055	22043911	Bn-A03-p23674889	22242711	198800
		Bn-A03-p23522509	A03	22072594	C	T	193	0.000816852	3.08786	5.54026		A03	Bn-A03-p23522509	22072594
		Bn-Scaffold002082-p84	A03	23871786	T	C	193	0.000781196	3.10724	5.57894		A03	Bn-Scaffold002082-p84	23871786	Bn-A03-p25423612	23801860	Bn-A03-p25734907	24129002	327142
		Bn-A03-p25640844	A03	24005639	T	G	191	0.000442566	3.35402	6.13049		A03	Bn-A03-p25640844	24005639
		Bn-A05-p7011916	A05	6439530	A	B	193	0.000514954	3.28823	5.93946		A05	Bn-A05-p7011916	6439530	Bn-A05-p6867531	6316617	Bn-A05-p7222795	6641836	325219
		Bn-A09-p18258443	A09	14026686	A	B	193	0.000891538	3.04986	5.46439		A09	Bn-A09-p18258443	14026686	Bn-A09-p17672835	13431503	Bn-A07-p5735606	14053458	621955
		Bn-A10-p9181902	A10	10578254	A	B	193	0.000568867	3.24499	5.85345		A10	Bn-A10-p9181902	10578254	Bn-A10-p9065082	10458136	Bn-A10-p9607076	11025915	567779
		Bn-scaff_20250_2-p202488	C01	17304968	A	B	193	0.000254478	3.59435	6.5461		C01	Bn-scaff_20250_2-p202488	17304968	Bn-scaff_22790_1-p1273360	16619341	Bn-scaff_20250_2-p162092	17349846	730505
		Bn-scaff_17623_1-p966804	C02	42531518	C	A	180	0.00040226	3.39549	6.57231		C02	Bn-scaff_17623_1-p966804	42531518	Bn-scaff_27946_1-p1047	42420860	Bn-scaff_17623_1-p599063	42823176	402316
		Bn-scaff_17623_1-p956003	C02	42538478	A	G	182	0.000810636	3.09117	5.86597		C02	Bn-scaff_17623_1-p956003	42538478
		Bn-scaff_17623_1-p701501	C02	42733155	T	C	182	0.000342249	3.46566	6.6505		C02	Bn-scaff_17623_1-p701501	42733155
		Bn-scaff_17623_1-p697243	C02	42735522	C	T	184	0.000619162	3.2082	6.04874		C02	Bn-scaff_17623_1-p697243	42735522
		Bn-scaff_17623_1-p697128	C02	42735637	T	C	185	0.000791671	3.10146	5.79668		C02	Bn-scaff_17623_1-p697128	42735637
		Bn-scaff_17623_1-p696488	C02	42736277	T	C	184	0.000451903	3.34495	6.33251		C02	Bn-scaff_17623_1-p696488	42736277
		Bn-scaff_17623_1-p688369	C02	42739302	C	T	183	0.000616599	3.21	6.08389		C02	Bn-scaff_17623_1-p688369	42739302
		Bn-scaff_16755_1-p927921	C03	59713937	A	B	193	0.000809095	3.092	5.54853		C03	Bn-scaff_16755_1-p927921	59713937	Bn-scaff_16755_1-p980435	59669365	Bn-scaff_16755_1-p902975	59722121	52756
SSR _ j7_kws_field		Bn-A01-p5601232	A01	5121857	A	B	199	0.000971843	3.0124	5.234		A01	Bn-A01-p5601232	5121857	Bn-A01-p5480514	5042605	Bn-A01-p5647795	5154599	111994
		Bn-A01-p6270054	A01	5738734	A	B	199	0.000771063	3.11291	5.42924		A01	Bn-A01-p6270054	5738734	Bn-A01-p6168163	5651412	Bn-A01-p6826327	6238741	587329
		Bn-A01-p6479735	A01	5957082	A	B	199	0.000771063	3.11291	5.42924		A01	Bn-A01-p6479735	5957082
		Bn-A01-p6958863	A01	6371921	A	B	199	0.000708571	3.14962	5.50046		A01	Bn-A01-p6958863	6371921	Bn-A01-p6900616	6317756	Bn-A01-p7069263	6472969	155213
		Bn-A01-p6972779	A01	6393166	A	B	199	0.000771063	3.11291	5.42924		A01	Bn-A01-p6972779	6393166
		Bn-A01-p12454306	A01	10662641	A	G	195	0.000675813	3.17017	5.64867		A01	Bn-A01-p12454306	10662641	Bn-A01-p11480814	9831934	Bn-A01-p19446599	16300598	6468664
		Bn-A01-p16665036	A01	14510875	A	B	199	0.000876089	3.05745	5.32155		A01	Bn-A01-p16665036	14510875
		Bn-A03-p23086442	A03	21873195	A	C	189	0.000723592	3.14051	5.7591		A03	Bn-A03-p23086442	21873195	Bn-A03-p23023607	21810692	Bn-A03-p23156409	21934818	124126
		Bn-A03-p23156409	A03	21934818	B	A	199	0.000389737	3.40923	6.00283		A03	Bn-A03-p23156409	21934818
		Bn-A03-p23485055	A03	22043911	A	C	197	0.000700488	3.1546	5.5635		A03	Bn-A03-p23485055	22043911	Bn-A03-p23485055	22043911	Bn-A03-p23621455	22187340	143429
		Bn-A03-p23522509	A03	22072594	C	T	199	0.000823554	3.08431	5.37371		A03	Bn-A03-p23522509	22072594
		Bn-A03-p26311193	A03	24704912	A	C	199	0.000901486	3.04504	5.29743		A03	Bn-A03-p26311193	24704912	Bn-A03-p26319168	24712017	Bn-A03-p26478842	24876619	164602
		Bn-A03-p26437565	A03	24829502	T	C	199	0.000677646	3.169	5.53805		A03	Bn-A03-p26437565	24829502
		Bn-A04-p16368407	A04	16545884	C	T	190	0.000564859	3.24806	5.9475		A04	Bn-A04-p16368407	16545884	Bn-A04-p16368407	16545884	Bn-A04-p16445675	16619241	73357
		Bn-A10-p9181902	A10	10578254	A	B	199	0.000317459	3.49831	6.1746		A10	Bn-A10-p9181902	10578254	Bn-A10-p9065082	10458136	Bn-A10-p9607076	11025915	567779
		Bn-scaff_20250_2-p202488	C01	17304968	A	B	199	0.000227041	3.6439	6.45459		C01	Bn-scaff_20250_2-p202488	17304968	Bn-scaff_22790_1-p1273360	16619341	Bn-scaff_20250_2-p162092	17349846	730505
		Bn-scaff_18181_1-p572911	C05	7094106	T	C	198	0.000707279	3.15041	5.52852		C05	Bn-scaff_18181_1-p572911	7094106	Bn-scaff_18181_1-p962029	6839298	Bn-scaff_18181_1-p522529	7119665	280367
SSR _ j14_kws_field		Bn-A01-p24828081	A01	20559917	A	B	199	0.000266486	3.57433	6.32091		A01	Bn-A01-p24828081	20559917	Bn-A01-p24696367	20464454	Bn-A01-p24835449	20567199	102745
		Bn-A05-p7011916	A05	6439530	A	B	199	0.000120443	3.91922	6.98146		A05	Bn-A05-p7011916	6439530	Bn-A05-p6867531	6316617	Bn-A05-p7222795	6641836	325219
		Bn-scaff_18839_1-p138513	A05	15268241	A	B	199	0.000990491	3.00415	5.21795		A05	Bn-scaff_18839_1-p138513	15268241	Bn-A05-p16209763	14922876	Bn-A05-p16754780	15446860	523984
		Bn-A05-p18135244	A05	16421743	A	B	199	0.000735631	3.13334	5.46888		A05	Bn-A05-p18135244	16421743	Bn-A05-p17880874	16187104	Bn-A05-p18306160	16576113	389009
		Bn-A10-p9181902	A10	10578254	A	B	199	0.000463144	3.33428	5.85807		A10	Bn-A10-p9181902	10578254	Bn-A10-p9065082	10458136	Bn-A10-p9607076	11025915	567779
		Bn-scaff_20250_2-p202488	C01	17304968	A	B	199	0.00010843	3.96485	7.06843		C01	Bn-scaff_20250_2-p202488	17304968	Bn-scaff_22790_1-p1273360	16619341	Bn-scaff_20250_2-p162092	17349846	730505
		Bn-scaff_22728_1-p1401587	C03	5248387	A	B	199	0.0009756	3.01073	5.23074		C03	Bn-scaff_22728_1-p1401587	5248387	Bn-scaff_22728_1-p1405849	5245245	Bn-scaff_22728_1-p1293550	5393697	148452
		Bn-scaff_16352_1-p1211946	C03	16419103	A	B	199	0.000632746	3.19877	5.59577		C03	Bn-scaff_16352_1-p1211946	16419103	Bn-scaff_16352_1-p1063388	16272272	Bn-scaff_15782_1-p258889	16536223	263951
		Bn-scaff_16755_1-p927921	C03	59713937	A	B	199	0.00086764	3.06166	5.32972		C03	Bn-scaff_16755_1-p927921	59713937	Bn-scaff_16755_1-p980435	59669365	Bn-scaff_16755_1-p902975	59722121	52756
		Bn-scaff_16309_1-p270552	C04	23190042	A	B	199	0.000805887	3.09373	5.392		C04	Bn-scaff_16309_1-p270552	23190042	Bn-scaff_18656_1-p22362	23117457	Bn-scaff_16309_1-p187260	23251719	134262
		Bn-scaff_17996_1-p19906	C09	16598979	T	C	195	0.000596549	3.22435	5.7556		C09	Bn-scaff_17996_1-p19906	16598979	Bn-scaff_17996_1-p206180	16342658	Bn-scaff_15650_1-p714363	17312702	970044
		Bn-scaff_15650_1-p721029	C09	17310191	T	C	191	0.000822377	3.08493	5.58971		C09	Bn-scaff_15650_1-p721029	17310191
SSR _ j21_kws_field		Bn-A01-p6714740	A01	6155946	A	B	193	0.000824648	3.08373	5.53203		A01	Bn-A01-p6714740	6155946	Bn-A01-p6168163	5651412	Bn-A01-p6826327	6238741	587329
		Bn-A03-p18455020	A03	17448045	T	C	192	0.000890969	3.05014	5.49213		A03	Bn-A03-p18455020	17448045	Bn-A03-p17986611	16993753	Bn-scaff_17109_2-p315902	17529509	535756
		Bn-scaff_27946_1-p1047	C02	42420860	G	A	190	0.000971993	3.01234	5.47072		C02	Bn-scaff_27946_1-p1047	42420860	Bn-scaff_27946_1-p1047	42420860	Bn-scaff_17623_1-p599063	42823176	402316
		Bn-scaff_17623_1-p966804	C02	42531518	C	A	180	0.000258485	3.58756	6.97653		C02	Bn-scaff_17623_1-p966804	42531518
		Bn-scaff_17623_1-p956003	C02	42538478	A	G	182	0.000574359	3.24082	6.18027		C02	Bn-scaff_17623_1-p956003	42538478
		Bn-scaff_17623_1-p701501	C02	42733155	T	C	182	0.000199379	3.70032	7.13844		C02	Bn-scaff_17623_1-p701501	42733155
		Bn-scaff_17623_1-p697243	C02	42735522	C	T	184	0.000400327	3.39759	6.44149		C02	Bn-scaff_17623_1-p697243	42735522
		Bn-scaff_17623_1-p697128	C02	42735637	T	C	185	0.000464917	3.33262	6.27467		C02	Bn-scaff_17623_1-p697128	42735637
		Bn-scaff_17623_1-p696488	C02	42736277	T	C	184	0.000247807	3.60589	6.87139		C02	Bn-scaff_17623_1-p696488	42736277
		Bn-scaff_17623_1-p688369	C02	42739302	C	T	183	0.000338024	3.47105	6.62738		C02	Bn-scaff_17623_1-p688369	42739302
		Bn-scaff_17623_1-p214243	C02	43119518	T	G	183	0.00053389	3.27255	6.21441		C02	Bn-scaff_17623_1-p214243	43119518	Bn-scaff_17623_1-p546659	42864290	Bn-scaff_17623_1-p172641	43166978	302688
		Bn-scaff_16069_1-p261409	C07	36573355	G	A	189	0.000395208	3.40317	6.29137		C07	Bn-scaff_16069_1-p261409	36573355	Bn-scaff_15705_3-p436841	36219358	Bn-scaff_16069_1-p310814	36665100	445742
		Bn-scaff_16069_1-p801743	C07	37195854	G	A	186	0.000696043	3.15736	5.88225		C07	Bn-scaff_16069_1-p801743	37195854	Bn-scaff_16069_1-p726538	37110643	Bn-scaff_16069_1-p955418	37364244	253601
		Bn-scaff_16069_1-p850075	C07	37249147	T	C	191	0.000744442	3.12817	5.6768		C07	Bn-scaff_16069_1-p850075	37249147
		Bn-scaff_16069_1-p850701	C07	37249746	A	G	193	0.000586274	3.2319	5.82739		C07	Bn-scaff_16069_1-p850701	37249746
		Bn-scaff_16069_1-p850756	C07	37249799	C	T	193	0.000586274	3.2319	5.82739		C07	Bn-scaff_16069_1-p850756	37249799
		Bn-scaff_16069_1-p850880	C07	37249925	A	C	192	0.000563477	3.24912	5.89071		C07	Bn-scaff_16069_1-p850880	37249925
		Bn-scaff_16069_1-p868235	C07	37258898	C	T	192	0.000779907	3.10796	5.6081		C07	Bn-scaff_16069_1-p868235	37258898
		Bn-scaff_16069_1-p942685	C07	37351550	C	A	184	0.000579805	3.23672	6.10799		C07	Bn-scaff_16069_1-p942685	37351550
		Bn-scaff_16069_1-p1363260	C07	37811150	C	A	193	0.000734793	3.13383	5.632		C07	Bn-scaff_16069_1-p1363260	37811150	Bn-scaff_16069_1-p1279364	37732844	Bn-scaff_16069_1-p1531295	37939369	206525

## Sheet: S4
Table S4 Common QTL regions with literature
Blackleg resistance
Study	Mapping population	Chromosome / Linkage group	Flanking Markers	Darmor-bzh Start_Position	Darmor-bzh Stop_position
This study	Bn NAM	A01	Bn-A06-p6624071 - Bn-A06-p7314403	6019306	6807433
Larkan et al., 2016	Topas x AG-Castle	A01	sR8420 - sN4638(69 cM)*	6304106	6333972
Larkan et al., 2016	Topas x AG-Castle	A01	sN12790 - sN4638 (68.5–69cM)*	6090102	6333972
Raman et al., 2016	SAgSDH	A01	DArT_3110119_43:G>T	5005292	6537944
This study	Bn NAM	A07	Bn-A07-p15064528 - Bn-A07-p19166676	16943857	20962470
Raman et al., 2012	Columbus x Westar	A07	Ol12-E03A *	18207161	18207180
Raman et al., 2014	Skipton x Ag-Spectrum	A07	Cb10278a *	17088649	17088666
Larkan et al., 2016	Topas x AG-Castle	A07	sR12829 (73.5–74cM) *	14805851	19320307
Raman et al., 2016	AG-Castle x Westar	A07	DArT_100026445	19270000	23300000
Raman et al., 2016	Maxol*1 x Westar-10	A07	DArT_3093427 - DArT_3075371	20000000	20200000
This study	Bn NAM	A10	Bn-A10-p4922362 - Bn-A10-p5730775	3131494	5365325
Larkan et al., 2014	Topas x Glacier	A10	sN1982 *	3930989	3931009
* SSR markers were BLASTed to the Darmor-bzh v4.1 reference.
SSR resistance
Study	Mapping population	Chromosome / Linkage group	Flanking Markers	Darmor-bzh Start_Position	Darmor-bzh Stop_position
This study	Bn NAM	A02	Bn-A02-p1259929 - Bn-A02-p1235480	120959	145473
Zhao et al., 2006	RV298 × P1804	A02		32458	3454175
This study	Bn NAM	A03	Bn-A03-p17986611 - Bn-scaff_17109_2-p315902	16993753	17529509
Luo et al., 2017	Tapidor × Ningyou7	A03		17609384	18991860
This study	Bn NAM	A03	Bn-A03-p26195875 - Bn-A03-p26478842	24539575	24876619
Luo et al., 2017	Tapidor × Ningyou7	A03		24073152	25782838
This study	Bn NAM	A05	Bn-A05-p16209763 -Bn-A05-p16754780	14922876	15446860
Luo et al., 2017	Tapidor × Ningyou7	A05		15546480	17203765
This study	Bn NAM	C01	Bn-scaff_17731_1-p569486 - Bn-scaff_17731_1-p755436	6797976	7033923
Luo et al., 2017	Tapidor × Ningyou7	C01		3267480	7804277
This study	Bn NAM	C04	Bn-scaff_21925_1-p86211 - Bn-scaff_21925_1-p107332	1711630	1741975
Zhao et al., 2006	RV298 × P1804	C04		396764	9418160
This study	Bn NAM	C04	Bn-scaff_18656_1-p22362 - Bn-scaff_16309_1-p187260	23117457	23251719
Zhao et al., 2006	RV298 × P1804	C04		11691778	28720453

## Sheet: S5
Table S5 Information for the primer sequences, the reaction setup and routine PCR conditions.
				Reaction Setup:				Routine PCR:
Chromosome A03				Component	Stock solution	Final concentration		Step	Temp (°C)	Time
				Standard Taq Reaction Buffer	10x	1x		Initial Denaturation	95	5 minutes
Primer1:				dNTPs	10 mM	200uM		35 Cycles	94	45 seconds
Primer names	primer sequences (5' to 3')			Forward Primer	10 µM	250nM			55	45 seconds
BnaA03g43540D_F	AGAGAGAGCTTGTGGAAGG			Reverse Primer	10 µM	250nM			72	90 seconds
BnaA03g43540D_R	TTCACCCGGTTTGCAGA			Template DNA	10ng/ul	20ng		Final Extension	72	10 minutes
				MgCl2	25 mM	2.25mM		Hold	4
Start position on Darmor-bzh	21927452			Taq DNA Polymerase	5U/ul	1U
Stop position on Darmor-bzh	21927217			Nuclease-free water	-	-
PCR product size	235
Primer2:				CONTROL PRIMER : BnaC04g27010D
Primer names	primer sequences (5' to 3')			Primer names	primer sequences (5' to 3')
BnaA03g43550D_F	GTTTAAGAAATTTATTAATGAATCGAG			ACTp2_F	AGCGTCATTTGTGTGTTTCG
BnaA03g43550D_R	TCTATCGAACTGCTGTGAAGAA			ACTp2_R	AGCACTACCTTAACCATTCCG
Start position on Darmor-bzh	21937044			Chromosome C04
Stop position on Darmor-bzh	21937390			Start position on Darmor-bzh	28250193
PCR product size	346			Stop position on Darmor-bzh	28250754
				PCR product size	561
Primer3
Primer names	primer sequences (5' to 3')
BnaA03g43560D_F	TATTTTGGGTGAGGTGGATAG
BnaA03g43560D_R	ACGTATGTGCCATAAGATCTG
Start position on Darmor-bzh	21943995
Stop position on Darmor-bzh	21944195
PCR product size	200
Primer4
Primer names	primer sequences (5' to 3')
BnaA03g43570D_F	CGAACAGAGACTTACCAATC
BnaA03g43570D_R	AGCTTGCAAGATCAAACACC
Start position on Darmor-bzh	21952329
Stop position on Darmor-bzh	21952099
PCR product size	230
Primer5
Primer names	primer sequences (5' to 3')
BnaA03g43580D_F	CTGAGGATGAGTCTTTCTTC
BnaA03g43580D_R	TCCAAGCCAAATCTACAAC
Start position on Darmor-bzh	21953605
Stop position on Darmor-bzh	21953848
PCR product size	243
Primer6
Primer names	primer sequences (5' to 3')
BnaA03g43600D_F	CTGTTCAGGTCAATCTAAACATAG
BnaA03g43600D_R	AACTCCTATGCCACCACC
Start position on Darmor-bzh	21964730
Stop position on Darmor-bzh	21964511
PCR product size	219
Chromosome C04
Primer7
Primer names	primer sequences (5' to 3')
BnaC04g00070D_F	TACCTCCCACCTATGAAAAC
BnaC04g00070D_R	TGAATCTACAATAATAAAAGCTATCC
Start position on Darmor-bzh	15792
Stop position on Darmor-bzh	16629
PCR product size	837
Primer8
Primer names	primer sequences (5' to 3')
BnaC04g00080D_F	AACATTAACTATTTTGAAACAGATGG
BnaC04g00080D_R	GTGTGTGTATAAGGTTTGTATAGTG
Start position on Darmor-bzh	21204
Stop position on Darmor-bzh	22275
PCR product size	1071
Primer9
Primer names	primer sequences (5' to 3')
BnaC04g00090D_F	ATGCGCTTGTTTGTTCTTC
BnaC04g00090D_R	CCCACTAACTCTAAACTTTCAGTA
Start position on Darmor-bzh	31879
Stop position on Darmor-bzh	33174
PCR product size	1295
Primer10
Primer names	primer sequences (5' to 3')
BnaC04g00110D_F	TGCAATAATCAGGAGTTCAGG
BnaC04g00110D_R	CCTTTAATGAGACCAGTCCG
Start position on Darmor-bzh	35706
Stop position on Darmor-bzh	36020
PCR product size	314
Primer11
Primer names	primer sequences (5' to 3')				.
BnaC04g00120D_F	CGTGTGCTCATGTCAGTAAG				.
BnaC04g00120D_R	CCTGAACAAGAGCTGCAC				.
					.
Start position on Darmor-bzh	36620				.
Stop position on Darmor-bzh	37862
PCR product size	1242
					.
					.
					.
					.
							.	-
					.
					.
					.
					.
					.
